# Supplementary material for: Molecular Profiling of Soil-Derived Bacillus subtilis and Bacillus paralicheniformis: Evaluation of Anticancer and Antibacterial Efficacy Against Gastrointestinal Pathogens
Source: Curr Issues Mol Biol. 2026 May 15;48(5):514. doi: 10.3390/cimb48050514 (PMC13206219; doi:10.3390/cimb48050514)
Supplement: Supplementary file 1 [file cimb-48-00514-s001.zip]

Archive with 1 entries (1 files):
- cimb-4277218-supplementary.pdf
